# Supplementary material for: Digitally Assisted Mindfulness in Training Self-Regulation Skills for Sustainable Mental Health: A Systematic Review
Source: Behav Sci (Basel). 2023 Dec 10;13(12):1008. doi: 10.3390/bs13121008 (PMC10740653; doi:10.3390/bs13121008)
Supplement: Supplementary file 1 [file behavsci-13-01008-s001.zip]

Archive with 1 entries (1 files):
- behavsci-2721856-supplementary.pdf
